# Supplementary material for: HAX1 Promotes Hepatocellular Carcinoma Progression by Inhibiting Ferroptosis Through Modulation of Iron Homeostasis and the GSH/GPX4 Pathway
Source: Int J Mol Sci. 2026 Jul 1;27(13):5935. doi: 10.3390/ijms27135935 (PMC13361179; doi:10.3390/ijms27135935)
Supplement: Supplementary file 1 [file ijms-27-05935-s001.zip]

Archive with 1 entries (1 files):
- ijms-4367956-supplementary.pdf
